# Supplementary material for: The GENDULF algorithm: mining transcriptomics to uncover modifier genes for monogenic diseases
Source: Mol Syst Biol. 2020 Dec 8;16(12):e9701. doi: 10.15252/msb.20209701 (PMC7754056; doi:10.15252/msb.20209701)
Supplement: Supplementary file 2 — Dataset EV1 [file MSB-16-e9701-s002.xlsx]

## Sheet: Legend
Appendix Dataset EV1 - CF candidates predicted for lung (blue) and colon (green) via GENDULF step 1 (with the assigned P-value) and step 2

## Sheet: CF candidates
	Appendix Dataset EV1
	Lung							Colon
	Step1 gene	Step1 P-value	Step2 gene					Step1 gene	Step1 P-value	Step2 gene
	hsa-mir-6723	8.22612e-07	AGR2					CLSTN1	4.8563e-07	ABCC3
	RP11-465B22.8	8.22612e-07	AGTR2					E2F2	4.10271e-09	ABHD11
	ANKRD65	8.22612e-07	AHCYL2					IL22RA1	2.94853e-10	ABI1
	RAP1GAP	6.0722e-09	AP1M2					IFNLR1	4.8563e-07	ACTN4
	WNT4	8.22612e-07	AQP3					AIM1L	4.8563e-07	AGR2
	GALE	7.72557e-08	ARMC9					SFN	1.7932e-11	AP1M2
	NCMAP	3.98534e-10	ATP1B1					SMPDL3B	4.10271e-09	BAIAP2L2
	CNKSR1	7.72557e-08	ATP2C2					SERINC2	4.84262e-08	BEST2
	SFN	8.22612e-07	ATP6V0D1					RBBP4	4.8563e-07	CA12
	NR0B2	6.0722e-09	AZGP1					EPHA10	4.8563e-07	CA2
	C1orf172	7.72557e-08	C10orf95					TMEM125	2.94853e-10	CA7
	KIAA1522	8.22612e-07	C2					TSPAN1	2.94853e-10	CALML4
	MFSD2A	2.17675e-11	C3orf52					PDZK1IP1	4.84262e-08	CAPN9
	RP3-342P20.2	3.6682e-14	C4BPA					FOXD2-AS1	4.8563e-07	CBLC
	TMEM125	8.22612e-07	CACNB1					PCSK9	4.8563e-07	CCRL2
	PDZK1IP1	7.72557e-08	CAPG					HOOK1	4.10271e-09	CDH1
	TTC39A	2.17675e-11	CCDC64					CYP2J2	4.8563e-07	CDHR2
	DHCR24	8.22612e-07	CCNJL					GIPC2	4.8563e-07	CDHR5
	RP11-67L3.5	7.72557e-08	CDCP1					CLCA1	1.7932e-11	CDX1
	HOOK1	2.74968e-17	CDH1					FRRS1	4.84262e-08	CDX2
	COL11A1	7.72557e-08	CDS1					KIAA1324	2.94853e-10	CEACAM5
	KIAA1324	8.22612e-07	CELSR1					EPS8L3	9.19767e-13	CES2
	CHIAP2	6.0722e-09	CISH					BCL2L15	4.8563e-07	CHAD
	CHIA	6.0722e-09	CLDN3					HMGCS2	2.94853e-10	CLCA1
	IGSF3	7.72557e-08	CLDN4					CGN	4.84262e-08	CLDN4
	RORC	8.22612e-07	CLDN7					S100A14	4.8563e-07	CLDN7
	S100A14	3.98534e-10	CNDP2					GBA	4.8563e-07	CLSTN1
	MUC1	7.72557e-08	CNKSR1					RAB25	4.84262e-08	COL17A1
	RAB25	7.72557e-08	CORO2A					RP11-284F21.10	4.84262e-08	CYFIP1
	TSTD1	8.22612e-07	CRTAC1					IGSF9	4.8563e-07	CYP2J2
	PVRL4	3.98534e-10	CTSH					ITLN1	4.10271e-09	CYTH1
	NOS1AP	8.22612e-07	CYB5A					GPA33	1.7932e-11	DAK
	ATP1B1	7.72557e-08	DDR1					QSOX1	2.94853e-10	DSG2
	C1orf106	6.0722e-09	DHCR24					LAD1	1.7932e-11	EHF
	LAD1	5.41696e-19	DHODH					RNPEP	4.8563e-07	ELF3
	ELF3	9.84796e-13	DPP4					RP11-465N4.5	4.84262e-08	EPS8L1
	RP11-510N19.5	2.17675e-11	DSG2					ELF3	4.8563e-07	EPS8L3
	GOLT1A	9.84796e-13	EHF					RP11-510N19.5	4.8563e-07	ESRP2
	SLC26A9	3.6682e-14	ELF3					PIGR	1.7932e-11	ETS2
	PIGR	2.74968e-17	ENOSF1					LAMB3	4.8563e-07	FABP1
	C4BPA	6.0722e-09	EPCAM					IRF6	4.8563e-07	FUT3
	LAMB3	7.72557e-08	EPS8L1					RP3-434O14.8	4.8563e-07	GALNT3
	IRF6	7.72557e-08	ERBB3					CAPN8	4.84262e-08	GCNT3
	SUSD4	7.72557e-08	ESRP1					CAPN9	4.8563e-07	GLB1
	CAPN8	3.98534e-10	ESRP2					FAM110C	4.8563e-07	GPA33
	DNAH14	8.22612e-07	FABP5					SDC1	4.10271e-09	GPX2
	KCNK1	8.22612e-07	FAM83E					KRTCAP3	4.8563e-07	GTPBP2
	KRTCAP3	7.72557e-08	FASN					LBX2-AS1	4.84262e-08	HEXB
	XDH	8.22612e-07	FGFR2					FABP1	3.96145e-14	HNRNPL
	EPCAM	8.22612e-07	FLRT3					IGKV3-20	4.84262e-08	ICA1
	CAPG	7.72557e-08	FOXA2					SLC9A2	4.84262e-08	IGHG1
	GGCX	8.22612e-07	FXYD3					SCTR	4.8563e-07	IHH
	ACOXL	7.72557e-08	GALE					GALNT5	4.8563e-07	IL22RA1
	PCDP1	3.98534e-10	GALNT3					ACVR1C	4.8563e-07	IL2RG
	TMEM163	7.72557e-08	GGCX					GALNT3	4.84262e-08	IRF6
	AC013718.1	3.98534e-10	GLB1L2					ITGA6	4.8563e-07	ITGA6
	ITGB6	7.72557e-08	GM2A					SATB2-AS1	4.84262e-08	ITPR3
	AC009299.3	8.22612e-07	GRB7					NBEAL1	4.8563e-07	KIAA1324
	DPP4	8.22612e-07	GRHL2					RUFY4	4.8563e-07	KIF11
	GALNT3	8.22612e-07	GSTP1					VIL1	1.7932e-11	KIF3B
	SCN1A	7.72557e-08	HMGB3					IHH	4.8563e-07	KLK1
	DHRS9	7.72557e-08	HOOK1					ANO7	4.84262e-08	KRT19
	LRP2	2.17675e-11	HRASLS2					GAL3ST2	4.8563e-07	KRT20
	AC007405.4	2.17675e-11	IGSF3					NEU4	4.84262e-08	LAD1
	AC007405.6	8.22612e-07	IRF6					GLB1	4.8563e-07	LAMB3
	HOXD-AS1	7.72557e-08	ITGB6					VIPR1-AS1	4.84262e-08	LASP1
	HOXD1	6.0722e-09	KCNK5					CCRL2	4.84262e-08	LCP1
	ERBB4	6.0722e-09	KLF5					DNAH1	4.84262e-08	LGALS2
	PNKD	7.72557e-08	KRT18					CACNA1D	4.8563e-07	LGALS4
	SGPP2	9.84796e-13	KRT8					FAM3D	4.84262e-08	MSLN
	ARMC9	8.22612e-07	LAD1					HNRNPA3P6	4.8563e-07	MUC13
	B3GNT7	8.22612e-07	LAMB3					HHLA2	4.84262e-08	MUC2
	MLPH	7.72557e-08	LAMP3					GRAMD1C	4.8563e-07	MUC4
	TRIM71	3.98534e-10	LGALS3BP					NR1I2	4.10271e-09	MUC5B
	ENTPD3	7.72557e-08	LRP2BP					MUC13	2.94853e-10	MYO1A
	CDCP1	8.22612e-07	LRRC36					PLS1	1.7932e-11	NFYA
	SLC6A20	3.98534e-10	LSR					VEPH1	4.8563e-07	NHLRC2
	CISH	8.22612e-07	MAP7					GFM1	4.8563e-07	OLFM4
	C3orf52	6.0722e-09	MET					GPR160	4.84262e-08	OS9
	AADAC	3.98534e-10	MLPH					PLD1	4.10271e-09	P2RX4
	PLCH1	2.17675e-11	MMP7					LIPH	4.84262e-08	PCK1
	LAMP3	3.98534e-10	MSLN					MUC4	1.7932e-11	PDCD4
	ATP13A4	8.22612e-07	MST4					ENPP7P11	4.84262e-08	PDZK1IP1
	ATP13A4-AS1	2.17675e-11	MTRR					PROM1	4.84262e-08	PIGR
	SORCS2	6.0722e-09	MUC1					CDC42P6	4.10271e-09	PKP3
	SLC34A2	8.22612e-07	NKX2-1					CNGA1	4.8563e-07	PLAC8
	SEL1L3	6.0722e-09	OSBPL3					IGJ	4.84262e-08	PLS1
	KLB	8.22612e-07	PARM1					RASSF6	4.8563e-07	POLR2A
	RBM47	7.72557e-08	PDZK1IP1					PLAC8	4.84262e-08	PPP1R14D
	PARM1	8.22612e-07	PHACTR1					MYO10	4.84262e-08	PRC1
	CDKL2	6.0722e-09	PIGR					SEPP1	4.8563e-07	PRDM1
	BMP3	6.0722e-09	PKP3					ARL15	4.8563e-07	PRSS16
	CDS1	3.98534e-10	PLA2G1B					TMEM171	4.84262e-08	PRSS3
	ARHGEF38	2.88249e-29	PLAGL2					HEXB	4.84262e-08	PRSS8
	RP11-311D14.1	1.0109e-22	PLEKHB1					SERINC5	4.84262e-08	PTPRH
	SGMS2	7.72557e-08	PRRG2					CTC-458I2.2	4.84262e-08	QSOX1
	HHIP	6.0722e-09	PRSS22					MSH3	4.8563e-07	RAB25
	FAM160A1	8.22612e-07	PRSS8					MAN2A1	4.8563e-07	RAPGEFL1
	LRAT	8.22612e-07	PTP4A1					WDR55	4.84262e-08	RBBP4
	FNIP2	8.22612e-07	PTPN3					SH3RF2	4.8563e-07	RNPEP
	LRP2BP	7.72557e-08	RAB25					SPINK1	9.19767e-13	S100A14
	F11	2.17675e-11	RAP1GAP					CDX1	4.10271e-09	SCNN1A
	F11-AS1	7.72557e-08	RBM47					SLC6A7	4.84262e-08	SDC1
	MTRR	3.98534e-10	RND1					ATP10B	3.96145e-14	SEPP1
	DNAH5	8.22612e-07	S100A14					GABRB2	4.84262e-08	SFN
	CTD-2636A23.2	8.22612e-07	SCD					CDHR2	4.10271e-09	SLC4A4
	CTD-2015H6.3	6.0722e-09	SCIN					DSP	4.84262e-08	SPDEF
	GPR98	6.0722e-09	SCNN1A					PRSS16	4.10271e-09	SPINK1
	SLCO4C1	7.72557e-08	SDC4					HIST1H3H	4.8563e-07	SPINT1
	CTC-210G5.1	3.6682e-14	SEL1L3					SCAND3	4.8563e-07	SPTLC2
	CSF2	8.22612e-07	SFN					SLC4A4	4.10271e-09	SRPK1
	SPINK5	2.17675e-11	SFTPA2					ITPR3	4.8563e-07	ST14
	GM2A	8.22612e-07	SFTPD					SPDEF	9.19767e-13	STYK1
	RNF145	8.22612e-07	SLC29A2					SRPK1	4.8563e-07	SYTL2
	CCNJL	8.22612e-07	SLC34A2					NFYA	4.8563e-07	TFF3
	WWC1	7.72557e-08	SLC44A4					PTK7	4.8563e-07	TJP3
	PHACTR1	7.72557e-08	SLC6A14					GTPBP2	4.8563e-07	TMEM176A
	RP1-313I6.12	7.72557e-08	SLPI					ENPP5	4.8563e-07	TMEM176B
	ZNF165	3.98534e-10	SPINT1					PRDM1	4.84262e-08	TMPRSS2
	DDR1	6.0722e-09	ST14					C6orf183	4.8563e-07	TSPAN1
	DPCR1	7.72557e-08	TJP3					PKIB	4.84262e-08	TSPAN8
	MUC21	9.84796e-13	TMC5					TAGAP	4.8563e-07	UNC93B1
	SLC44A4	9.84796e-13	TMEM41B					FRMD1	4.8563e-07	ZG16
	C2	8.22612e-07	TMPRSS2					ICA1	4.8563e-07
	SPDEF	6.0722e-09	TPD52					AGR2	9.19767e-13
	BTBD9	7.72557e-08	TRAF4					MACC1	4.8563e-07
	KCNK5	3.98534e-10	WFDC2					PRR15	4.10271e-09
	RP5-1120P11.1	8.22612e-07	WIF1					IKZF1	4.8563e-07
	GPR110	1.11637e-15	WWC1					EGFR-AS1	4.8563e-07
	RP11-385F7.1	7.72557e-08	XBP1					ABHD11	4.8563e-07
	PTP4A1	8.22612e-07	ZNF165					CLDN4	4.84262e-08
	CNR1	8.22612e-07	ZNHIT2					LIMK1	4.8563e-07
	ROS1	3.6682e-14						NCF1C	4.84262e-08
	MAP7	7.72557e-08						SAMD9	4.8563e-07
	PPP1R14C	7.72557e-08						HEPACAM2	2.94853e-10
	SLC22A3	6.0722e-09						BAIAP2L1	4.84262e-08
	TMEM184A	9.84796e-13						RP11-395B7.2	4.84262e-08
	AC005281.2	6.0722e-09						CFTR	0
	SCIN	7.72557e-08						RP11-2E11.5	4.8563e-07
	AGR2	6.0722e-09						TMEM176B	4.8563e-07
	AGR3	7.72557e-08						TMEM176A	4.8563e-07
	OSBPL3	6.0722e-09						AOC1	4.84262e-08
	KIAA0895	3.98534e-10						CLDN23	4.8563e-07
	CLDN3	3.98534e-10						RP11-375N15.2	4.8563e-07
	CLDN4	6.0722e-09						FAM167A	4.8563e-07
	RPL13AP17	7.72557e-08						PAG1	4.8563e-07
	PCLO	8.22612e-07						CA2	4.8563e-07
	TMEM243	7.72557e-08						ESRP1	4.84262e-08
	BAIAP2L1	8.22612e-07						MAL2	1.7932e-11
	AZGP1	8.22612e-07						MTSS1	4.8563e-07
	RN7SL8P	7.72557e-08						FAM83H-AS1	4.8563e-07
	RP11-325F22.5	7.72557e-08						PTPRD	4.84262e-08
	MET	7.72557e-08						FOCAD	4.8563e-07
	CFTR	0						LRRC19	1.7932e-11
	AHCYL2	3.98534e-10						PRSS3	2.94853e-10
	SHH	8.22612e-07						RP11-133O22.6	4.8563e-07
	ADAMDEC1	8.22612e-07						MELK	4.84262e-08
	SDR16C5	8.22612e-07						SLC28A3	4.10271e-09
	TOX	6.0722e-09						C9orf152	4.10271e-09
	RP11-25K19.1	8.22612e-07						KIF12	4.8563e-07
	CA8	8.22612e-07						ENTPD8	4.8563e-07
	RP11-664D7.4	8.22612e-07						ARRDC1	4.84262e-08
	TPD52	8.22612e-07						DHTKD1	4.8563e-07
	FABP5	7.72557e-08						ABI1	4.8563e-07
	CA13	8.22612e-07						SLC16A9	4.8563e-07
	ESRP1	6.0722e-09						CDHR1	4.8563e-07
	GRHL2	2.17675e-11						KIF11	4.84262e-08
	MAL2	8.22612e-07						DNMBP-AS1	4.8563e-07
	RP11-713M15.2	3.98534e-10						SFXN2	4.8563e-07
	LINC00964	3.98534e-10						CNNM2	4.8563e-07
	GSDMC	8.22612e-07						NEURL	4.8563e-07
	RP11-238K6.1	8.22612e-07						COL17A1	4.8563e-07
	FAM83H	2.17675e-11						PDCD4	4.8563e-07
	FAM83H-AS1	7.72557e-08						NHLRC2	4.8563e-07
	EPPK1	8.22612e-07						PNLIPRP2	4.84262e-08
	AQP3	3.98534e-10						CTBP2	4.8563e-07
	RASEF	2.17675e-11						CLRN3	2.94853e-10
	CORO2A	8.22612e-07						PKP3	4.10271e-09
	PTPN3	9.84796e-13						ANO9	4.10271e-09
	SLC46A2	8.22612e-07						CDHR5	4.8563e-07
	TNFSF15	8.22612e-07						MUC2	4.8563e-07
	MIR600HG	8.22612e-07						MUC5B	1.7932e-11
	STRBP	8.22612e-07						AC068580.6	4.8563e-07
	NR6A1	8.22612e-07						TRPM5	4.10271e-09
	HKDC1	8.22612e-07						AMPD3	4.8563e-07
	SFTPA2	6.0722e-09						MTRNR2L8	4.10271e-09
	SFTPA1	3.98534e-10						EHF	4.8563e-07
	SFTPD	7.72557e-08						RP11-390K5.6	4.84262e-08
	CRTAC1	6.0722e-09						DTX4	4.8563e-07
	SCD	7.72557e-08						DAK	4.84262e-08
	C10orf95	8.22612e-07						CDC42BPG	4.10271e-09
	GSTO2	7.72557e-08						UNC93B1	4.8563e-07
	VWA2	3.98534e-10						MTL5	4.8563e-07
	FGFR2	7.72557e-08						MOGAT2	4.10271e-09
	DMBT1	8.22612e-07						SYTL2	4.84262e-08
	KNDC1	2.17675e-11						ARHGAP42	4.8563e-07
	PKP3	8.22612e-07						NXPE1	4.10271e-09
	AP006621.9	8.22612e-07						NXPE4	2.94853e-10
	TMEM41B	8.22612e-07						TMPRSS4	4.8563e-07
	MICALCL	8.22612e-07						VSIG2	4.8563e-07
	PLEKHA7	7.72557e-08						ST14	4.8563e-07
	OR7E14P	7.72557e-08						RP11-627G23.1	2.94853e-10
	ELF5	3.6682e-14						B4GALNT3	4.8563e-07
	EHF	2.17675e-11						SCNN1A	4.84262e-08
	GYLTL1B	6.0722e-09						STYK1	4.8563e-07
	HRASLS2	8.22612e-07						RP11-284H19.1	4.10271e-09
	ZNHIT2	6.0722e-09						RP11-424C20.2	4.84262e-08
	OVOL1	7.72557e-08						RP11-551L14.1	4.84262e-08
	RP11-770G2.5	7.72557e-08						VDR	4.8563e-07
	RP11-755F10.1	7.72557e-08						MYO1A	4.8563e-07
	SLC29A2	8.22612e-07						OS9	4.8563e-07
	GSTP1	8.22612e-07						TSPAN8	4.84262e-08
	PLEKHB1	8.22612e-07						TMCC3	4.8563e-07
	MMP7	3.98534e-10						APAF1	4.84262e-08
	POU2F3	3.98534e-10						RP11-175P13.3	4.8563e-07
	TMEM45B	8.22612e-07						DEPDC4	4.8563e-07
	ST14	7.72557e-08						P2RX4	4.84262e-08
	GLB1L2	7.72557e-08						CDX2	2.94853e-10
	B4GALNT3	2.17675e-11						LCP1	4.8563e-07
	SCNN1A	8.22612e-07						OLFM4	1.7932e-11
	BCL2L14	8.22612e-07						RP11-151A6.4	4.8563e-07
	MGST1	8.22612e-07						MTHFD1	4.8563e-07
	KIF21A	7.72557e-08						GPX2	2.94853e-10
	AC079630.2	8.22612e-07						PLEKHH1	4.8563e-07
	AC079630.4	3.98534e-10						ENTPD5	4.8563e-07
	RND1	7.72557e-08						SPTLC2	4.8563e-07
	KRT8	8.22612e-07						STON2	4.84262e-08
	KRT18	7.72557e-08						CCDC88C	4.84262e-08
	AC107016.2	8.22612e-07						AMN	2.94853e-10
	ERBB3	7.72557e-08						EXOC3L4	4.8563e-07
	CYP27B1	7.72557e-08						IGHG1	4.8563e-07
	TBC1D30	7.72557e-08						CYFIP1	4.8563e-07
	WIF1	3.98534e-10						PPP1R14D	4.8563e-07
	USP44	6.0722e-09						SPINT1	4.8563e-07
	SLC5A8	2.17675e-11						PLA2G4F	4.10271e-09
	CCDC64	8.22612e-07						CKMT1A	4.8563e-07
	PLA2G1B	8.22612e-07						SPG11	4.8563e-07
	AACS	8.22612e-07						C15orf48	1.7932e-11
	FREM2	3.6682e-14						GALK2	4.8563e-07
	KLF5	6.0722e-09						SLC27A2	4.8563e-07
	RP11-29G8.3	8.22612e-07						DMXL2	4.84262e-08
	AL356740.1	8.22612e-07						GCNT3	3.96145e-14
	NKX2-1	7.72557e-08						CA12	1.7932e-11
	NKX2-1-AS1	7.72557e-08						SLC51B	4.10271e-09
	FOXA1	2.17675e-11						CALML4	4.8563e-07
	TTC6	3.98534e-10						GLCE	4.10271e-09
	MAP3K9	7.72557e-08						STARD5	4.8563e-07
	FAM181A	8.22612e-07						C15orf38	4.8563e-07
	PPP4R4	7.72557e-08						PRC1	4.8563e-07
	RP11-532F12.5	8.22612e-07						MSLN	2.94853e-10
	SPINT1	7.72557e-08						CCDC64B	2.94853e-10
	PLA2G4E	8.22612e-07						RP11-473M20.5	4.8563e-07
	PLA2G4F	6.0722e-09						ERN2	4.8563e-07
	CKMT1B	8.22612e-07						CHP2	4.8563e-07
	DUOXA1	8.22612e-07						ZG16	4.84262e-08
	CTD-2651B20.1	8.22612e-07						RP11-388M20.2	4.84262e-08
	RP11-507J18.2	8.22612e-07						PRSS8	1.7932e-11
	CTSH	7.72557e-08						TOX3	4.8563e-07
	RASGRF1	8.22612e-07						CA7	4.84262e-08
	HOMER2	7.72557e-08						CES2	4.84262e-08
	AC103965.1	6.0722e-09						CES3	4.10271e-09
	RP11-561C5.4	8.22612e-07						ESRP2	2.94853e-10
	MESP1	8.22612e-07						CDH1	9.19767e-13
	MSLN	2.17675e-11						LDHD	4.8563e-07
	PRSS22	2.17675e-11						FOXL1	4.8563e-07
	CCDC64B	7.72557e-08						VPS9D1-AS1	4.8563e-07
	SMIM22	7.72557e-08						SPIRE2	4.8563e-07
	C16orf89	6.0722e-09						GGT6	4.10271e-09
	TMC5	3.98534e-10						WSCD1	4.8563e-07
	CTA-363E6.6	7.72557e-08						CLDN7	4.84262e-08
	RNU4-46P	7.72557e-08						POLR2A	4.8563e-07
	AC009133.12	3.98534e-10						USP43	4.8563e-07
	SEZ6L2	8.22612e-07						HNF1B	4.84262e-08
	PRSS8	8.22612e-07						LASP1	4.8563e-07
	SLC5A2	8.22612e-07						GRB7	4.8563e-07
	TOX3	8.22612e-07						RAPGEFL1	4.8563e-07
	IRX3	7.72557e-08						KRT24	4.84262e-08
	CRNDE	3.6682e-14						KRT20	4.10271e-09
	IRX5	7.72557e-08						KRT19	4.10271e-09
	IRX6	8.22612e-07						CTB-39G8.3	4.8563e-07
	LRRC36	1.11637e-15						PRR15L	2.94853e-10
	ATP6V0D1	8.22612e-07						HOXB9	4.8563e-07
	ESRP2	6.0722e-09						CHAD	4.84262e-08
	CDH1	7.72557e-08						EPN3	4.84262e-08
	RP11-354M1.2	8.22612e-07						ABCC3	4.8563e-07
	HAS3	8.22612e-07						RP11-670E13.5	4.8563e-07
	MARVELD3	9.84796e-13						RAB37	4.8563e-07
	DHODH	8.22612e-07						ST6GALNAC1	4.10271e-09
	ATP2C2	3.98534e-10						CYTH1	4.10271e-09
	RP11-517C16.2	2.17675e-11						RP11-388C12.8	4.8563e-07
	CDH15	7.72557e-08						RP11-737O24.2	4.8563e-07
	SLC22A31	7.72557e-08						DSG2	4.84262e-08
	RP11-1260E13.2	7.72557e-08						RP11-75N4.2	4.8563e-07
	RTN4RL1	8.22612e-07						RP11-344B2.2	4.8563e-07
	CLDN7	8.22612e-07						ZBTB7C	4.84262e-08
	KRT16P2	2.17675e-11						RAB27B	4.10271e-09
	EVPLL	8.22612e-07						MISP	4.84262e-08
	RP1-37N7.1	8.22612e-07						TJP3	4.10271e-09
	TLCD1	8.22612e-07						FUT3	1.7932e-11
	TRAF4	2.17675e-11						SH2D3A	4.8563e-07
	AC010761.9	7.72557e-08						CAMSAP3	4.84262e-08
	AC010761.10	3.98534e-10						AP1M2	4.10271e-09
	CACNB1	7.72557e-08						ZNF700	4.8563e-07
	PPP1R1B	6.0722e-09						BEST2	4.10271e-09
	GRB7	7.72557e-08						GCDH	4.8563e-07
	DLX3	7.72557e-08						B3GNT3	2.94853e-10
	TMEM92	2.17675e-11						GMIP	4.84262e-08
	PTRH2	8.22612e-07						ACTN4	4.8563e-07
	RP11-118B18.1	8.22612e-07						LGALS4	4.84262e-08
	LGALS3BP	8.22612e-07						HNRNPL	4.8563e-07
	TMEM105	6.0722e-09						CCDC97	4.8563e-07
	FASN	6.0722e-09						CEACAM5	1.7932e-11
	ZNF750	8.22612e-07						CBLC	4.10271e-09
	ENOSF1	8.22612e-07						GIPR	4.8563e-07
	DSG2	8.22612e-07						FOXA3	4.10271e-09
	RP11-75N4.2	7.72557e-08						FAM83E	1.7932e-11
	GAREM	8.22612e-07						MYH14	4.8563e-07
	CYB5A	8.22612e-07						KLK1	4.10271e-09
	CNDP2	8.22612e-07						TMC4	4.10271e-09
	TJP3	2.17675e-11						EPS8L1	1.7932e-11
	FUT3	6.0722e-09						PTPRH	4.84262e-08
	CRB3	7.72557e-08						KIF3B	4.8563e-07
	CAMSAP3	8.22612e-07						HNF4A	2.94853e-10
	AP1M2	7.72557e-08						PCK1	1.7932e-11
	RHPN2	7.72557e-08						ETS2	4.8563e-07
	HPN-AS1	8.22612e-07						TMPRSS2	2.94853e-10
	FXYD3	8.22612e-07						TFF3	4.8563e-07
	LSR	7.72557e-08						AIFM3	4.8563e-07
	DMKN	7.72557e-08						PPIL2	4.8563e-07
	CAPN12	7.72557e-08						IGLC2	4.8563e-07
	CTD-2540F13.2	7.72557e-08						MIAT	4.8563e-07
	AC092071.1	3.6682e-14						KREMEN1	4.8563e-07
	CXCL17	1.11637e-15						NIPSNAP1	4.8563e-07
	CBLC	1.11637e-15						DEPDC5	4.8563e-07
	FAM83E	7.72557e-08						LGALS2	4.10271e-09
	SPACA4	3.98534e-10						BAIAP2L2	4.84262e-08
	PRRG2	8.22612e-07						FAM83F	4.8563e-07
	TMC4	1.11637e-15						CCDC134	4.8563e-07
	EPS8L1	8.22612e-07						SH3KBP1	4.8563e-07
	FLRT3	8.22612e-07						IL2RG	4.84262e-08
	PCSK2	7.72557e-08						RPS6KA6	4.8563e-07
	OVOL2	6.0722e-09						RNF128	4.8563e-07
	FOXA2	6.0722e-09						MBNL3	4.10271e-09
	PLAGL2	8.22612e-07						CD24P4	4.8563e-07
	ARHGAP40	3.98534e-10
	SLPI	2.17675e-11
	SDC4	6.0722e-09
	WFDC2	3.98534e-10
	TFAP2C	2.17675e-11
	CDH26	8.22612e-07
	CLIC6	6.0722e-09
	TMPRSS2	7.72557e-08
	AP001626.1	6.0722e-09
	GGT2	6.0722e-09
	XBP1	2.17675e-11
	PLA2G3	3.98534e-10
	ELFN2	7.72557e-08
	WNT7B	2.74968e-17
	CELSR1	7.72557e-08
	LL22NC03-75H12.2	8.22612e-07
	FAAH2	6.0722e-09
	BEX2	8.22612e-07
	AGTR2	3.98534e-10
	SLC6A14	3.6682e-14
	MST4	8.22612e-07
	HMGB3	7.72557e-08
