# Supplementary material for: The GENDULF algorithm: mining transcriptomics to uncover modifier genes for monogenic diseases
Source: Mol Syst Biol. 2020 Dec 8;16(12):e9701. doi: 10.15252/msb.20209701 (PMC7754056; doi:10.15252/msb.20209701)
Supplement: Supplementary file 3 — Dataset EV2 [file MSB-16-e9701-s003.xlsx]

## Sheet: Legend
Appendix Dataset EV2- modifiers collected from literature for lung and colin phenotype (and modifier cytogenic band genes), and those of which are predicted by GENDULF

## Sheet: CF modifiers
Appendix Dataset EV2
S2A table - CF modifiers of lung phenotype collected from literature (those predicted by GENDULF steps 1+2 are marked in blue)				S2B table - CF modifiers of colon phenotype collected from literature (those predicted by GENDULF steps 1+2 are marked in blue)				S2C table - All genes on cytogenetic band chr19q13 (left, modifier of CF colon phenotype), those predicted by GENDULF step1 (middle) and step 2 (left)
Lung	reference			Colon	reference			chr19q13 (CFM1)
TGFB1	https://www.ncbi.nlm.nih.gov/pmc/articles/PMC2785460/			ADIPOR2	https://www.ncbi.nlm.nih.gov/pmc/articles/PMC3040597/			> Genes in cytogenetic band chr19q13		CFM1 CF colon modifiers GENDULF step 1			CFM1 CF colon modifiers GENDULF step 2
MBL2	https://www.ncbi.nlm.nih.gov/pmc/articles/PMC2785460/			MSRA	https://www.ncbi.nlm.nih.gov/pmc/articles/PMC3040597/			A1BG-AS1		ACTN4			ACTN4
TNFA	https://www.ncbi.nlm.nih.gov/pmc/articles/PMC2785460/			FABP1	https://www.ncbi.nlm.nih.gov/pubmed/7527588			AAVS1		CBLC			CBLC
IL10	https://www.nejm.org/doi/full/10.1056/nejmoa051469			MBL	https://www.sciencedirect.com/science/article/pii/S156919930500055X			ACPT		CCDC97			CEACAM5
GSTM1	https://www.nejm.org/doi/full/10.1056/nejmoa051469			AAT	https://www.sciencedirect.com/science/article/pii/S156919930500055X			ACTN4		CEACAM5			EPS8L1
GSTP1	https://www.nejm.org/doi/full/10.1056/nejmoa051469			HLA2	https://www.sciencedirect.com/science/article/pii/S156919930500055X			ADCK4		EPS8L1			HNRNPL
ADRB2	https://www.nejm.org/doi/full/10.1056/nejmoa051469			TNFA	https://www.sciencedirect.com/science/article/pii/S156919930500055X			AKR1B1P7		FAM83E			KLK1
EDNRA	https://www.ncbi.nlm.nih.gov/pmc/articles/PMC3040597/			GSTM1	https://www.sciencedirect.com/science/article/pii/S156919930500055X			AKT1S1		FOXA3			LGALS4
IFRD1	https://www.ncbi.nlm.nih.gov/pmc/articles/PMC3040597/			GSTM3	https://www.sciencedirect.com/science/article/pii/S156919930500055X			AKT2		GIPR			PTPRH
IL8	https://www.ncbi.nlm.nih.gov/pmc/articles/PMC3040597/			GSTP1	https://www.sciencedirect.com/science/article/pii/S156919930500055X			ALDH16A1		HNRNPL
ACE	https://www.nejm.org/doi/full/10.1056/nejmoa051469			ACE	https://www.sciencedirect.com/science/article/pii/S156919930500055X			ALKBH6		KLK1
SLC26A9	https://academic.oup.com/hmg/article/25/20/4590/2525897			HFE	https://www.sciencedirect.com/science/article/pii/S156919930500055X			ANIB2		LGALS4
NOS3	https://www.sciencedirect.com/science/article/pii/S156919930500055X			ATB	https://www.sciencedirect.com/science/article/pii/S156919930500055X			ANKRD27		MYH14
NOS1	https://www.sciencedirect.com/science/article/pii/S156919930500055X			CLCA1	https://link.springer.com/article/10.1007%2Fs00439-004-1190-y			AP2A1		PTPRH
AAT	https://www.sciencedirect.com/science/article/pii/S156919930500055X			SLC4A4	https://www.ncbi.nlm.nih.gov/pubmed/19662435			TMC4		TMC4
HLA2	https://www.sciencedirect.com/science/article/pii/S156919930500055X			MUC2	https://www.ncbi.nlm.nih.gov/pubmed/25114233			APOC1
B2AR	https://www.sciencedirect.com/science/article/pii/S156919930500055X							APOC1P1
CLC2	https://www.sciencedirect.com/science/article/pii/S156919930500055X							APOC2
MUC4	https://www.nature.com/articles/ncomms9382							APOC4
MUC20	https://www.nature.com/articles/ncomms9382							APOE
SLC9A3	https://www.nature.com/articles/ncomms9382							ARHGAP33
AGTR2	https://www.nature.com/articles/ncomms9382							ARHGAP35
SLC6A14	https://www.nature.com/articles/ncomms9382							ARHGEF1
EHF	https://www.nature.com/articles/ncomms9382							ASPDH
APIP	https://www.nature.com/articles/ncomms9382							ATF5
SFTPA1	https://onlinelibrary.wiley.com/doi/abs/10.1002/ppul.20361							ATP1A3
SFTPA2	https://onlinelibrary.wiley.com/doi/abs/10.1002/ppul.20361							ATP4A
SFTPB	https://www.frontiersin.org/articles/10.3389/fimmu.2018.02256/full							ATP5SL
SFTPC	https://www.frontiersin.org/articles/10.3389/fimmu.2018.02256/full							AURKC
SFTPD	https://www.frontiersin.org/articles/10.3389/fimmu.2018.02256/full							AXL
KRT8	https://www.ncbi.nlm.nih.gov/pmc/articles/PMC3107781/							B3GNT8
SCNN1A	https://www.ncbi.nlm.nih.gov/pubmed/22776878							B9D2
								BAX
								BBC3
								BCAT2
								BCKDHA
								BCL2L12
								BCL3
								BIRC8
								BLOC1S3
								BLVRB
								BRSK1
								C19orf12
								C19orf33
								C19orf47
								C19orf48
								C19orf63
								C19orf68
								C19orf73
								C19orf75
								C19orf76
								C19orf81
								C5AR1
								CA11
								CABP5
								CACNG6
								CACNG7
								CACNG8
								CADM4
								CALM3
								CAPN12
								CAPNS1
								CARD8
								CATCN1
								CBLC
								CCDC106
								CCDC114
								CCDC155
								CCDC61
								CCDC8
								CCDC9
								CCDC97
								CD177
								CD177P1
								CD22
								CD33
								CD3EAP
								CD79A
								CDC42EP5
								CEACAM1
								CEACAM16
								CEACAM18
								CEACAM19
								CEACAM20
								CEACAM21
								CEACAM22P
								CEACAM3
								CEACAM4
								CEACAM5
								CEACAM6
								CEACAM7
								CEACAM8
								CEACAMP1
								CEACAMP10
								CEACAMP11
								CEACAMP2
								CEACAMP3
								CEACAMP4
								CEACAMP5
								CEACAMP6
								CEACAMP7
								CEACAMP8
								CEACAMP9
								CEBPA
								CEBPG
								CEP89
								CFM1
								CGB
								CGB1
								CGB2
								CGB5
								CGB7
								CGB8
								CHMP2A
								CHST8
								CIC
								CKM
								CLASRP
								CLC
								CLDND2
								CLEC11A
								CLIP3
								CLPTM1
								CNFN
								CNOT3
								CNTD2
								COX6B1
								COX6B2
								COX7A1
								CPT1C
								CRX
								CTU1
								CXCL17
								CYP2A
								CYP2A13
								CYP2A6
								CYP2A7
								CYP2A7P1
								CYP2B6
								CYP2B7P1
								CYP2F1
								CYP2F1P
								CYP2G1P
								CYP2G2P
								CYP2S1
								CYP2T2P
								CYP2T3P
								CYTH2
								DACT3
								DBP
								DEDD2
								DHDH
								DHX34
								DKFZp434J0226
								DKKL1
								DLL3
								DMKN
								DMPK
								DMRTC2
								DMWD
								DPF1
								DPRX
								DPY19L3
								DUXA
								E11S
								ECH1
								EEF1A1P7
								EGLN2
								EHD2
								EID2
								EID2B
								EIF3K
								EIF5AP3
								ELSPBP1
								EML2
								EMP3
								EPN1
								EPS8L1
								ERCC1
								ERCC2
								ERF
								ERVFRD-2
								ERVV-1
								ETFB
								ETHE1
								ETV2
								EXOC3L2
								EXOSC5
								FAM187B
								FAM71E1
								FAM83E
								FAM98C
								FBL
								FBXO17
								FBXO27
								FBXO46
								FCAR
								FCGBP
								FCGRT
								FFAR1
								FFAR2
								FFAR3
								FIZ1
								FKRP
								FLJ21369
								FLJ26850
								FLJ30403
								FLT3LG
								FOSB
								FOXA3
								FPR1
								FPR2
								FPR3
								FRA19A
								FTL
								FUT1
								FUT2
								FUZ
								FXYD1
								FXYD3
								FXYD5
								FXYD7
								GALP
								GAPDHP38
								GAPDHS
								GEMIN7
								GGN
								GIPR
								GLTSCR1
								GLTSCR2
								GMFG
								GP6
								GPATCH1
								GPI
								GPR32
								GPR32P1
								GPR4
								GPR77
								GRAMD1A
								GRIK5
								GRWD1
								GSK3A
								GYS1
								HAMP
								HAS1
								HAUS5
								HBN1
								HCST
								HHC3
								HIF3A
								HIPK4
								HKR1
								HNRNPL
								HNRNPUL1
								HRC
								HSD17B14
								HSPB6
								HSPBP1
								IGFL1
								IGFL1P1
								IGFL1P2
								IGFL2
								IGFL3
								IGFL4
								IGFLR1
								IGLON5
								IGSF23
								IL11
								IL28A
								IL28B
								IL29
								IL4I1
								IRF2BP1
								IRF3
								IRGC
								IRGQ
								ISOC2
								ITPKC
								IZUMO1
								JOSD2
								KCNA7
								KCNC3
								KCNJ14
								KCNK6
								KCNN4
								KCTD15
								KDELR1
								KIAA0355
								KIR2DL1
								KIR2DL2
								KIR2DL3
								KIR2DL4
								KIR2DL5A
								KIR2DL5B
								KIR2DP1
								KIR2DS1
								KIR2DS2
								KIR2DS3
								KIR2DS4
								KIR2DS5
								KIR3DL1
								KIR3DL2
								KIR3DL3
								KIR3DP1
								KIR3DS1
								KIR3DX1
								KIRREL2
								KLC3
								KLK1
								KLK10
								KLK11
								KLK12
								KLK13
								KLK14
								KLK15
								KLK2
								KLK3
								KLK4
								KLK5
								KLK6
								KLK7
								KLK8
								KLK9
								KLKP1
								KPTN
								KRTDAP
								LAIR1
								LAIR2
								LENG1
								LENG8
								LENG9
								LEUTX
								LGALS13
								LGALS14
								LGALS16
								LGALS17A
								LGALS4
								LGALS7
								LGALS7B
								LGI4
								LHB
								LIG1
								LILRA1
								LILRA2
								LILRA3
								LILRA4
								LILRA5
								LILRA6
								LILRB1
								LILRB2
								LILRB3
								LILRB4
								LILRB5
								LILRP1
								LILRP2
								LIM2
								LIN37
								LIN7B
								LINC00085
								LIPE
								LMTK3
								LOC100128252
								LOC100129935
								LOC100287477
								LOC100289650
								LOC100507003
								LOC113386
								LOC115114
								LOC147646
								LOC147670
								LOC147804
								LOC204800
								LOC284336
								LOC284344
								LOC284373
								LOC284379
								LOC284408
								LOC284412
								LOC339352
								LOC386758
								LOC388553
								LOC390930
								LOC390933
								LOC390937
								LOC390940
								LOC390948
								LOC390956
								LOC400684
								LOC400685
								LOC400692
								LOC400706
								LOC400707
								LOC401913
								LOC401914
								LOC401923
								LOC440525
								LOC441849
								LOC441861
								LOC441862
								LOC643669
								LOC643825
								LOC643951
								LOC644050
								LOC644099
								LOC644189
								LOC644554
								LOC645001
								LOC645553
								LOC645730
								LOC645755
								LOC646098
								LOC646382
								LOC646508
								LOC646565
								LOC646663
								LOC646667
								LOC646709
								LOC646746
								LOC646862
								LOC728326
								LOC728370
								LOC728485
								LOC728533
								LOC728630
								LOC728752
								LOC728853
								LOC728942
								LOC728960
								LOC729048
								LOC729111
								LOC729151
								LOC729244
								LOC729405
								LOC729474
								LOC729514
								LOC729525
								LOC729626
								LOC729848
								LOC729851
								LOC729904
								LOC729957
								LOC729974
								LOC729982
								LOC729994
								LOC729999
								LOC730173
								LOC80054
								LOC95508
								LOH19CR1
								LRFN1
								LRFN3
								LRRC4B
								LSM14A
								LSR
								LTBP4
								LYPD3
								LYPD4
								LYPD5
								MAG
								MAMSTR
								MAP3K10
								MAP4K1
								MARK4
								MBOAT7
								MED25
								MED29
								MEIS3
								MER5
								MGC16723
								MGC2752
								MGC45922
								MIA
								MLL4
								MRPS12
								MRPS15P2
								MYADM
								MYBPC2
								MYH14
								MYPOP
								MZF1
								NAG18
								NANOS2
								NAPA
								NAPSA
								NAPSB
								NAT14
								NCCRP1
								NCR1
								NDUFA3
								NDUFV2P1
								NFKBIB
								NFKBID
								NGFG
								NKG7
								NKPD1
								NLRP11
								NLRP12
								NLRP13
								NLRP2
								NLRP4
								NLRP5
								NLRP7
								NLRP8
								NLRP9
								NOSIP
								NOVA2
								NPAS1
								NR1H2
								NTF6A
								NTF6B
								NTF6G
								NTN5
								NUCB1
								NUDT19
								NUMBL
								NUP62
								OFC3
								OPA3
								OR5AH1P
								OSCAR
								OSTCP3
								OVOL3
								PAF1
								PAFAH1B3
								PAPL
								PDCD2L
								PEG3
								PEPD
								PGLYRP1
								PHLDB3
								PIH1D1
								PIK3R2
								PLA2G4C
								PLAUR
								PLD3
								PLEKHA3P1
								PLEKHA4
								PLEKHG2
								PNKP
								PNMAL1
								PNMAL2
								POLD1
								POP4
								POU2F2
								PPFIA3
								PPM1N
								PPP1R12C
								PPP1R13L
								PPP1R14A
								PPP1R15A
								PPP1R37
								PPP2R1A
								PPP5C
								PPP6R1
								PRKCG
								PRKD2
								PRMT1
								PRODH2
								PRPF31
								PRR12
								PRR19
								PRR24
								PRRG2
								PRX
								PSENEN
								PSG1
								PSG10P
								PSG11
								PSG2
								PSG3
								PSG4
								PSG5
								PSG6
								PSG7
								PSG8
								PSG9
								PSMC4
								PSMD8
								PTGIR
								PTOV1
								PTPRH
								PVR
								PVRL2
								QPCTL
								RAB4B
								RABAC1
								RASGRP4
								RASIP1
								RBM42
								RCN3
								RDH13
								RELB
								RFPL4A
								RGS9BP
								RHPN2
								RINL
								RPL13A
								RPL18
								RPL19P19
								RPL21P131
								RPL23AP25
								RPL23AP80
								RPL28
								RPL29P33
								RPL37P23
								RPLP1P12
								RPS11
								RPS16
								RPS16P9
								RPS19
								RPS4XP20
								RPS4XP21
								RPS5
								RPS9
								RPS9P4
								RSPH6A
								RTN2
								RUVBL2
								RYR1
								S1PR2
								SAE1
								SAMD4B
								SARS2
								SBK2
								SBSN
								SCGBL
								SCN1B
								SDHAF1
								SEC1
								SELV
								SEPW1
								SERTAD1
								SERTAD3
								SHANK1
								SHISA7
								SHKBP1
								SIGLEC10
								SIGLEC11
								SIGLEC12
								SIGLEC16
								SIGLEC20P
								SIGLEC21P
								SIGLEC22P
								SIGLEC23P
								SIGLEC24P
								SIGLEC25P
								SIGLEC26P
								SIGLEC27P
								SIGLEC28P
								SIGLEC29P
								SIGLEC31P
								SIGLEC5
								SIGLEC6
								SIGLEC7
								SIGLEC8
								SIGLEC9
								SIGLECP3
								SIPA1L3
								SIRT2
								SIX5
								SLC17A7
								SLC1A5
								SLC27A5
								SLC6A16
								SLC6A21P
								SLC7A10
								SLC7A9
								SLC8A2
								SMG9
								SNORD23
								SNORD32A
								SNORD33
								SNORD34
								SNORD35A
								SNORD35B
								SNORD88A
								SNORD88B
								SNORD88C
								SNRNP70
								SNRPA
								SNRPD2
								SPACA4
								SPG12
								SPHK2
								SPIB
								SPINT2
								SPRED3
								SPTBN4
								STRN4
								SULT2A1
								SULT2B1
								SUMO1P4
								SUPT5H
								SUV420H2
								SYCN
								SYMPK
								SYNGR4
								SYT3
								TARM1
								TBC1D17
								TBCB
								TDGF1P7
								TDRD12
								TEAD2
								TEX101
								TFPT
								TGFB1
								TGIF1P1
								THAP8
								TIMM50
								TMC4
								TMEM143
								TMEM145
								TMEM147
								TMEM150B
								TMEM160
								TMEM190
								TMEM238
								TMEM86B
								TMEM91
								TNNI3
								TNNT1
								TOMM40
								TPM3P5
								TPM3P6
								TPRX1
								TPRX2P
								TRAPPC2P1
								TRAPPC6A
								TRIM28
								TRNAU1
								TRPM4
								TSEN34
								TSHZ3
								TSKS
								TTC9B
								TTYH1
								TULP2
								TYROBP
								U2AF1L4
								U2AF2
								UBE2L4
								UBE2M
								UBE2S
								UPK1A
								USF2
								USP29
								VASP
								VN1R1
								VN1R101P
								VN1R103P
								VN1R2
								VN1R4
								VN1R6P
								VN2R17P
								VRK3
								VSIG10L
								VSTM1
								WDR62
								WDR87
								WDR88
								WTIP
								XRCC1
								YIF1B
								ZBTB32
								ZBTB45
								ZFP112
								ZFP14
								ZFP28
								ZFP30
								ZFP36
								ZFP82
								ZIK1
								ZIM2
								ZIM3
								ZNF114
								ZNF132
								ZNF134
								ZNF135
								ZNF136
								ZNF137P
								ZNF146
								ZNF154
								ZNF155
								ZNF160
								ZNF17
								ZNF175
								ZNF180
								ZNF181
								ZNF211
								ZNF221
								ZNF222
								ZNF223
								ZNF224
								ZNF225
								ZNF226
								ZNF227
								ZNF229
								ZNF230
								ZNF233
								ZNF234
								ZNF235
								ZNF256
								ZNF260
								ZNF264
								ZNF274
								ZNF28
								ZNF283
								ZNF284
								ZNF285
								ZNF285B
								ZNF296
								ZNF30
								ZNF304
								ZNF320
								ZNF321P
								ZNF324
								ZNF324B
								ZNF329
								ZNF331
								ZNF345
								ZNF347
								ZNF350
								ZNF382
								ZNF383
								ZNF404
								ZNF415
								ZNF416
								ZNF417
								ZNF418
								ZNF419
								ZNF420
								ZNF428
								ZNF432
								ZNF444
								ZNF446
								ZNF45
								ZNF460
								ZNF461
								ZNF468
								ZNF470
								ZNF471
								ZNF473
								ZNF480
								ZNF497
								ZNF507
								ZNF524
								ZNF525
								ZNF526
								ZNF527
								ZNF528
								ZNF529
								ZNF530
								ZNF534
								ZNF536
								ZNF540
								ZNF541
								ZNF542
								ZNF543
								ZNF544
								ZNF546
								ZNF547
								ZNF548
								ZNF549
								ZNF550
								ZNF551
								ZNF552
								ZNF565
								ZNF566
								ZNF567
								ZNF568
								ZNF569
								ZNF570
								ZNF571
								ZNF573
								ZNF574
								ZNF575
								ZNF576
								ZNF577
								ZNF578
								ZNF579
								ZNF580
								ZNF581
								ZNF582
								ZNF583
								ZNF584
								ZNF585A
								ZNF585B
								ZNF586
								ZNF587
								ZNF599
								ZNF600
								ZNF606
								ZNF607
								ZNF610
								ZNF611
								ZNF613
								ZNF614
								ZNF615
								ZNF616
								ZNF628
								ZNF649
								ZNF665
								ZNF667
								ZNF671
								ZNF677
								ZNF701
								ZNF702P
								ZNF71
								ZNF749
								ZNF761
								ZNF765
								ZNF766
								ZNF772
								ZNF773
								ZNF776
								ZNF780A
								ZNF780B
								ZNF781
								ZNF784
								ZNF787
								ZNF790
								ZNF792
								ZNF793
								ZNF8
								ZNF805
								ZNF808
								ZNF813
								ZNF814
								ZNF816
								ZNF818P
								ZNF829
								ZNF83
								ZNF835
								ZNF836
								ZNF837
								ZNF841
								ZNF845
								ZNF850
								ZNF880
								ZNF888
								ZSCAN1
								ZSCAN18
								ZSCAN22
								ZSCAN4
								ZSCAN5A
								ZSCAN5B
								ZSCAN5C
								ZSCAN5D
