# Supplementary material for: The GENDULF algorithm: mining transcriptomics to uncover modifier genes for monogenic diseases
Source: Mol Syst Biol. 2020 Dec 8;16(12):e9701. doi: 10.15252/msb.20209701 (PMC7754056; doi:10.15252/msb.20209701)
Supplement: Supplementary file 4 — Dataset EV3 [file MSB-16-e9701-s004.xlsx]

## Sheet: Legend
Appendix Dataset EV3 - SMA candidates predicted for muscle and spinal cord GENDULF step 1 P-values and those passing GENDULF step 2 with the assigned GENDULF step3 P-value

## Sheet: SMA candidates
Appendix Dataset EV3
SMA candidates
Step1 gene	Step1 (muscle) P-value	Step1 (spinal cord) P-value		Step2 gene	Step3 P-value	Rho rank Correlation with FL_SMA2/Delta7_SMN1	P rank Correlation with FL_SMA2/Delta7_SMN1
RPF1	2.94213e-09	3.21718e-05		PEF1	0.754622	-0.00655138	0.892207
DMXL1	2.46132e-07	3.21718e-05		RAB11A	0.96536	0.063216	0.19067
GSK3A	2.87629e-08	3.21718e-05		UBE3A	0.988569	0.126908	0.00845961
CIRH1A	2.63364e-10	3.21718e-05		CCT5	0.646138	-0.0171641	0.72255
WDR20	2.87629e-08	3.21718e-05		ATP6V1C1	0.895368	0.042181	0.382772
NUP50	2.46132e-07	3.21718e-05		CCT6A	0.612705	-0.025303	0.600661
SLBP	2.46132e-07	3.37622e-07		EDC4	0.40906	-0.0250421	0.604423
CDC73	2.94213e-09	3.21718e-05		ANKRA2	0.862548	0.00987141	0.838204
RCOR1	2.87629e-08	3.21718e-05		NONO	0.856784	0.0159225	0.741878
OSBPL8	2.0616e-11	3.37622e-07		PITPNB	0.351243	-0.0646418	0.180844
DHX8	2.94213e-09	3.21718e-05		PRCC	0.817777	0.0277917	0.565327
NOC2L	2.94213e-09	3.37622e-07		PSMB2	0.554066	-0.0184017	0.703457
CCT4	2.94213e-09	3.21718e-05		SLC20A1	0.112211	-0.099833	0.0385508
AC107081.5	2.46132e-07	3.37622e-07		STX5	0.343429	-0.0597527	0.216158
ZDHHC17	2.63364e-10	7.51941e-10		USP9X	0.99559	0.14264	0.0030566
GTF2B	2.94213e-09	3.21718e-05		ARPC4	0.941035	0.0575334	0.233727
WDR75	2.0616e-11	3.21718e-05		VMA21	0.844024	-0.00139739	0.976941
CSNK1G3	2.46132e-07	3.37622e-07		PDS5A	0.99776	0.144772	0.00264159
HNRNPK	2.63364e-10	3.21718e-05		CCT7	0.886136	0.0544827	0.259491
USP42	2.87629e-08	3.21718e-05		RSL24D1	0.470176	-0.068488	0.156214
MARK3	2.46132e-07	3.37622e-07		U2AF1	0.0405349	-0.152042	0.00158349
LSM12	2.46132e-07	3.37622e-07		UBE2K	0.977832	0.0585936	0.225212
RAE1	2.87629e-08	3.21718e-05		TCERG1	0.0282797	-0.172175	0.000341254
KIAA1468	2.87629e-08	3.21718e-05		ARF1	0.322925	-0.0762496	0.114347
CCDC6	2.94213e-09	3.37622e-07		RLIM	0.132352	-0.0741318	0.124783
VPS54	2.87629e-08	3.21718e-05		TXNDC12	0.803784	0.0144983	0.76425
RAB22A	2.87629e-08	3.21718e-05		BLOC1S6	0.265004	-0.0881489	0.0678445
RP11-180C16.1	2.94213e-09	3.37622e-07		WDFY1	0.984206	0.0915827	0.0577758
TMF1	2.63364e-10	3.21718e-05		GSK3A	0.983543	0.101523	0.0353681
NAT10	2.87629e-08	3.21718e-05		ZNF655	0.546935	-0.0320727	0.506981
SRSF3	2.63364e-10	3.37622e-07		PSPC1	0.310096	-0.0734023	0.128545
SECISBP2	2.63364e-10	3.21718e-05		SF3A2	0.341702	-0.0531626	0.271225
SHQ1	2.0616e-11	3.37622e-07		CDC123	0.895226	0.030681	0.525597
NUP205	2.87629e-08	3.21718e-05		DDX50	0.908375	0.0575645	0.233473
ANKRD10	2.63364e-10	3.21718e-05		C11orf58	0.532005	-0.051797	0.283741
PPP4R2	2.46132e-07	3.21718e-05		HNRNPU	0.814653	0.0287918	0.551412
CDC42SE2	2.87629e-08	3.21718e-05		TNKS	0.976256	0.0882005	0.0676831
SS18L1	2.87629e-08	3.21718e-05		SECISBP2	0.981833	0.0722441	0.134696
COQ10B	2.46132e-07	3.21718e-05		KIDINS220	0.724107	0.0228066	0.637073
DNTTIP2	2.87629e-08	3.21718e-05		CCT4	0.936581	0.0608228	0.208034
DDX50	2.94213e-09	3.21718e-05		SLBP	0.623164	-0.030619	0.526434
TERF2IP	2.94213e-09	3.21718e-05		YPEL5	0.839864	-0.0089219	0.853582
BZW1	2.0616e-11	3.21718e-05		BTF3	0.54414	-0.0487767	0.312788
AFF4	2.87629e-08	3.21718e-05		MARK3	0.979822	0.0909755	0.0594603
YTHDF1	2.46132e-07	3.21718e-05		SHOC2	0.964389	0.104301	0.0306238
PCBP1-AS1	2.46132e-07	3.21718e-05		BUB3	0.991668	0.10431	0.0306097
RP11-138C9.1	2.94213e-09	3.21718e-05		ARMC1	0.955051	0.0718486	0.136848
PTBP2	2.94213e-09	3.21718e-05		RIOK1	0.66717	-0.0177962	0.712775
GMEB2	2.46132e-07	3.21718e-05		TMEM43	0.497031	-0.0346912	0.472915
TPD52L2	2.94213e-09	3.37622e-07		ATG13	0.974863	0.0800593	0.097312
HIATL1	2.46132e-07	3.21718e-05		CPNE1	0.237074	-0.0518525	0.283224
BYSL	2.94213e-09	3.37622e-07		YY1AP1	0.33797	-0.0540187	0.263574
DSTYK	2.46132e-07	3.21718e-05		PRKAR1A	0.794772	0.00433225	0.928597
MPHOSPH10	2.63364e-10	3.21718e-05		PSMG2	0.864263	0.0184805	0.702248
VMA21	2.63364e-10	3.37622e-07		PTGES3	0.987797	0.116226	0.015939
CCT7	2.46132e-07	3.21718e-05		SNRPB2	0.919559	0.0130464	0.787262
KDELR1	2.87629e-08	3.21718e-05		TMEM248	0.589113	-0.0438425	0.3643
ATG13	2.46132e-07	3.21718e-05		AAR2	0.648466	-0.0156148	0.746693
XPO5	2.0616e-11	3.21718e-05		ARMC10	0.872944	0.0310319	0.52087
INO80D	2.87629e-08	3.21718e-05		ACIN1	0.886588	0.0760371	0.115363
YWHAZ	2.63364e-10	3.21718e-05		BSDC1	0.816427	0.0281848	0.559982
RBBP7	2.87629e-08	3.21718e-05		PPME1	0.749665	0.0166865	0.729964
MATR3	1.40957e-12	3.21718e-05		CWC22	0.991897	0.103911	0.031255
UBR5	2.94213e-09	3.37622e-07		MAP1S	0.734225	0.0166754	0.730136
DHX15	2.63364e-10	3.21718e-05		UBE2D3	0.87392	0.00903842	0.851693
SARS	2.87629e-08	3.21718e-05		SRP68	0.992354	0.090677	0.0603032
HNRNPC	2.94213e-09	3.21718e-05		RBPJ	0.892643	0.0221264	0.647153
PPIAP22	2.87629e-08	3.21718e-05		GARS	0.386095	-0.0419981	0.384841
TFG	2.46132e-07	3.37622e-07		UBE2I	0.557471	-0.0280225	0.562101
SUPT16H	2.46132e-07	3.21718e-05		DHRS7	0.925248	0.0461686	0.339389
ATP6V1C1	2.46132e-07	3.21718e-05		ARHGAP5	0.988779	0.103823	0.0314003
ANKHD1	2.63364e-10	3.21718e-05		MRPL9	0.981516	0.106288	0.0275747
SRA1	2.46132e-07	3.21718e-05		FAF2	0.756345	0.00649871	0.893068
PIKFYVE	2.94213e-09	3.21718e-05		NFE2L2	0.458347	-0.0193653	0.68872
DAZAP1	2.87629e-08	3.21718e-05		NOC2L	0.615403	-0.0176152	0.715568
PCNP	2.87629e-08	3.21718e-05		SUPT16H	0.458657	-0.0222032	0.646012
RBPJ	2.46132e-07	3.21718e-05		SRA1	0.482657	-0.041208	0.393853
SLC25A32	2.94213e-09	3.21718e-05		PSMB1	0.330555	-0.0830071	0.0855718
DCAF13	2.63364e-10	3.37622e-07		ANKHD1	0.965719	0.0386977	0.423317
HARS	2.87629e-08	3.37622e-07		ANKRD10	0.242184	-0.0762665	0.114267
UBE2I	2.46132e-07	3.37622e-07		ELAVL1	0.97808	0.089454	0.06386
LA16c-358B7.3	2.46132e-07	3.21718e-05		PAPOLA	0.982249	0.116461	0.0157259
DKC1	2.87629e-08	3.37622e-07		C1orf27	0.860122	0.0146903	0.761221
CBLB	2.46132e-07	3.21718e-05		PWP2	0.27302	-0.0825394	0.0873542
GARS	2.87629e-08	3.21718e-05		XRCC6	0.317041	-0.0846464	0.0795539
RP11-773D16.1	2.87629e-08	3.21718e-05		TPD52L2	0.526082	-0.0459053	0.342153
SF3A2	2.94213e-09	3.21718e-05		PURB	0.997054	0.124928	0.00954707
TAF7	2.87629e-08	3.21718e-05		SRSF3	0.0742	-0.133928	0.0054392
GABPA	2.46132e-07	3.21718e-05		FAM49B	0.338257	-0.074292	0.123969
AVL9	2.94213e-09	3.21718e-05		COL4A3BP	0.966719	0.0808455	0.094062
NUDCD1	2.87629e-08	3.21718e-05		C9orf78	0.948792	0.029059	0.547724
CLPTM1L	2.87629e-08	3.21718e-05		VAPA	0.760257	-0.0124781	0.796318
PWP1	2.94213e-09	3.21718e-05		WDR75	0.772022	-0.00839666	0.862113
ST7L	2.87629e-08	3.21718e-05		NOL11	0.994017	0.116589	0.0156111
CAPZA1	2.94213e-09	3.21718e-05		RAB18	0.95926	0.04331	0.370159
LTN1	2.94213e-09	3.21718e-05		PSMA3	0.928512	0.0466928	0.33393
RNPS1	2.87629e-08	3.21718e-05		SNX9	0.834074	0.0533102	0.269895
TXN	2.87629e-08	3.21718e-05		HNRNPR	0.0294149	-0.157989	0.00102464
SART3	2.46132e-07	3.21718e-05		MRPL32	0.794994	-0.0243923	0.613836
UBE2K	2.87629e-08	3.21718e-05		TAF7	0.971466	0.0496683	0.304017
KIAA0368	2.94213e-09	3.21718e-05		RNF185	0.840054	0.030027	0.534464
PDS5A	2.87629e-08	3.21718e-05		TOR1A	0.510158	-0.0200602	0.678164
WAPAL	2.63364e-10	3.21718e-05		TMED2	0.94454	0.0501149	0.299686
ZNF384	2.87629e-08	3.21718e-05		C18orf8	0.970742	0.0922957	0.0558487
DHX40	2.46132e-07	3.21718e-05		VMP1	0.322081	-0.0655041	0.175086
CLTC	2.0616e-11	3.21718e-05		ATP6AP2	0.785518	-0.00771476	0.873214
VMP1	2.46132e-07	3.21718e-05		SP1	0.444076	-0.00230373	0.961996
TAF2	2.94213e-09	3.21718e-05		PSMD11	0.624353	-0.0144126	0.765603
TCERG1	2.0616e-11	3.21718e-05		SENP3-EIF4A1	0.977874	0.0845964	0.0797325
PRPF4	2.63364e-10	3.21718e-05		CCT3	0.456482	-0.0393281	0.415798
PRMT5-AS1	2.63364e-10	3.37622e-07		CCDC6	0.897624	0.0588806	0.222945
TMEM33	2.63364e-10	3.21718e-05		TCF12	0.764134	0.0282083	0.55951
PPM1D	2.87629e-08	3.21718e-05		MED15	0.666316	0.00272574	0.955038
ACIN1	2.87629e-08	3.21718e-05		SNW1	0.709791	-0.0366654	0.448087
FBXO28	1.40957e-12	3.21718e-05		LSG1	0.805082	0.0102422	0.832214
UBE3A	2.87629e-08	3.21718e-05		YTHDF2	0.605787	-0.0220404	0.648433
SAFB	2.46132e-07	3.21718e-05		BTF3L4	0.552517	-0.0545341	0.25904
CDK13	2.94213e-09	3.21718e-05		RRN3	0.663747	-0.0257347	0.594461
MAN1A2	2.87629e-08	3.21718e-05		TRIP12	0.938887	0.0484966	0.315578
CSNK1A1	2.63364e-10	3.21718e-05		PWP1	0.179132	-0.0988967	0.0404161
CTB-89H12.4	2.94213e-09	3.37622e-07		RBBP7	0.689351	0.0149507	0.757121
NECAP1	1.40957e-12	3.21718e-05		G3BP1	0.684632	-0.0043416	0.928444
POGLUT1	2.46132e-07	3.21718e-05		PRMT3	0.456482	-0.0423127	0.381288
PAXBP1	2.63364e-10	3.21718e-05		MEAF6	0.986198	0.0785469	0.103815
CCT5	2.63364e-10	3.21718e-05		PRPF4	0.2725	-0.0689154	0.153641
CTD-2256P15.4	2.63364e-10	3.37622e-07		NUFIP2	0.348052	-0.0371783	0.44176
ATP6AP2	2.63364e-10	3.37622e-07		DHX40	0.396325	-0.0397032	0.411364
MARCH6	2.46132e-07	3.37622e-07		SMNDC1	0.989988	0.0902794	0.061441
MRPL32	2.87629e-08	3.21718e-05		DCTN4	0.975725	0.0904305	0.0610066
USP9X	2.46132e-07	3.21718e-05		SELT	0.962953	0.0488593	0.311968
KHSRP	2.94213e-09	3.21718e-05		RNF149	0.324332	-0.0607615	0.208493
DCTN4	2.87629e-08	3.21718e-05		SEC31A	0.687689	0.00967852	0.841323
FARSB	2.87629e-08	3.21718e-05		IMPAD1	0.990891	0.0873153	0.0704947
RAB14	1.40957e-12	3.21718e-05		RANBP2	0.931973	0.0596181	0.217196
2020-03-05	2.63364e-10	3.21718e-05		SMC3	0.959805	0.0833257	0.0843742
WDFY1	2.94213e-09	3.21718e-05		SS18L1	0.94085	0.0376948	0.43544
IQCB1	2.87629e-08	3.21718e-05		RAB21	0.912432	0.0270081	0.576344
G3BP1	2.46132e-07	3.21718e-05		CCT2	0.293976	-0.0752616	0.119127
PPIA	2.94213e-09	3.21718e-05		VPS37A	0.934609	0.0104576	0.828741
ARF1	2.87629e-08	3.37622e-07		THUMPD1	0.99838	0.153736	0.00140094
RP11-299J3.8	2.94213e-09	3.21718e-05		JOSD1	0.253334	-0.0382076	0.429216
KPNA1	2.63364e-10	3.21718e-05		PUM2	0.976561	0.0925052	0.0552928
PURB	2.46132e-07	3.21718e-05		PAFAH1B2	0.950338	0.0796786	0.0989174
XAB2	2.46132e-07	3.21718e-05		DHX15	0.170256	-0.0795212	0.0995872
CEP95	2.46132e-07	3.37622e-07		EAPP	0.0597056	-0.132354	0.0060162
AGFG1	1.40957e-12	3.21718e-05		RAE1	0.619289	-0.0322081	0.505188
PTPLB	2.46132e-07	3.21718e-05		PES1	0.230115	-0.0860776	0.0745849
KDM1A	2.87629e-08	3.21718e-05		KPNA1	0.915992	0.029166	0.546251
FAM49B	2.87629e-08	3.21718e-05		MORF4L2	0.686023	-0.0160095	0.740517
HNRNPR	2.63364e-10	3.21718e-05		PRKAA1	0.135737	-0.0898714	0.0626269
ELAVL1	2.94213e-09	3.21718e-05		NAA20	0.723583	-0.0178155	0.712477
DENND1A	2.46132e-07	3.21718e-05		SARS	0.058415	-0.13277	0.00585863
TRIP12	2.94213e-09	3.21718e-05		TXN	0.102096	-0.100203	0.0378334
CTC-524C5.2	2.87629e-08	3.21718e-05		UVRAG	0.831524	0.0366031	0.44886
TM9SF3	2.63364e-10	3.21718e-05		YY1	0.96741	0.0949086	0.0492372
PSMD12	2.87629e-08	3.21718e-05		UBR7	0.958081	0.0596607	0.216868
ARHGAP5	2.46132e-07	7.51941e-10		PPP1R7	0.967181	0.0670299	0.165234
CLOCK	2.87629e-08	3.37622e-07		TFG	0.81757	0.0135722	0.778904
NOL11	2.94213e-09	3.21718e-05		BZW1	0.344006	-0.081683	0.0906956
PSMG1	2.63364e-10	3.21718e-05		ATP6V1B2	0.877772	0.0149602	0.756971
GAPVD1	2.63364e-10	3.21718e-05		HNRNPC	0.394816	-0.0724525	0.133573
BRWD1	2.46132e-07	7.51941e-10		COPG1	0.704132	0.0179827	0.709899
EAPP	2.63364e-10	3.21718e-05		NOP56	0.313977	-0.0758068	0.116471
GPR89A	2.46132e-07	3.37622e-07		RSRC2	0.819224	0.0126511	0.793558
PRKAR1A	8.40356e-14	3.21718e-05		FARSA	0.586673	-0.0222434	0.645415
SRP54	2.63364e-10	3.37622e-07		KDELR1	0.462701	-0.0382748	0.428404
SPPL3	2.94213e-09	3.21718e-05		TERF2IP	0.0903427	-0.102624	0.0334193
SLU7	2.87629e-08	3.21718e-05		UBE2E2	0.324332	-0.0540305	0.26347
PDIA3P	2.0616e-11	3.21718e-05		ILF2	0.803784	-0.00990492	0.837663
STX5	2.46132e-07	3.21718e-05		GGNBP2	0.182637	-0.0882734	0.067456
RP11-727F15.9	2.46132e-07	3.21718e-05		FOXJ3	0.781611	0.0266705	0.581122
RPN1	2.94213e-09	3.21718e-05		UIMC1	0.33883	-0.0862853	0.0738854
ATG16L1	2.87629e-08	3.21718e-05		KDM1A	0.909657	0.0502163	0.298708
SENP3-EIF4A1	2.46132e-07	3.21718e-05		HIRA	0.583924	-0.0393351	0.415716
EIF4A1	2.87629e-08	3.21718e-05		USPL1	0.723058	0.0229087	0.635567
OTUD5	2.46132e-07	3.37622e-07		ZFC3H1	0.797434	0.00526666	0.913252
TFE3	2.87629e-08	3.21718e-05		PCNP	0.995023	0.102198	0.0341623
CCT6A	2.63364e-10	3.37622e-07		MATR3	0.568275	-0.0644624	0.182059
ATL3	2.87629e-08	3.21718e-05		AGFG1	0.875213	0.0321366	0.506135
COPG1	2.87629e-08	3.21718e-05		KHSRP	0.434807	-0.0293106	0.544263
U2AF1	2.94213e-09	3.21718e-05		COPS2	0.977077	0.0714926	0.138808
RSRC2	1.40957e-12	3.21718e-05		PPIA	0.161283	-0.0807012	0.0946517
RRN3	2.46132e-07	3.37622e-07		DICER1	0.0886953	-0.0805868	0.0951217
RARS2	2.63364e-10	3.21718e-05		SUB1	0.813814	-0.00027643	0.99544
RNF149	2.87629e-08	3.21718e-05		SURF4	0.379517	-0.0725346	0.133132
PWP2	2.46132e-07	3.21718e-05		PSMD12	0.876976	0.0221742	0.646443
NUP188	1.40957e-12	3.21718e-05		NECAP1	0.706024	0.00104271	0.982794
SUB1	2.94213e-09	3.21718e-05		SETD5	0.595804	-0.00478881	0.921095
TMED2	2.63364e-10	3.21718e-05		STAT5B	0.135055	-0.0644586	0.182085
TNKS	2.87629e-08	3.21718e-05		ZNF512	0.445005	-0.028782	0.551549
SF1	2.87629e-08	3.21718e-05		COQ10B	0.438202	-0.0480331	0.320229
AEBP2	2.46132e-07	3.21718e-05		PSMC6	0.396627	-0.0786992	0.103145
PINX1	2.87629e-08	3.21718e-05		HMGB1	0.724368	-0.0199633	0.679633
MAP3K7	2.87629e-08	3.21718e-05		MAPK1	0.977956	0.0798114	0.098355
BRIX1	2.87629e-08	3.37622e-07		HARS	0.913672	0.0221872	0.64625
TOR1A	2.87629e-08	3.21718e-05		ADSS	0.560253	-0.0452626	0.348959
C9orf78	2.46132e-07	3.21718e-05		DKC1	0.184302	-0.0963188	0.0459496
KM-PA-2	2.46132e-07	3.21718e-05		EIF4A1	0.0324762	-0.155707	0.00121313
GOLT1B	2.63364e-10	3.37622e-07		EIF2S1	0.852852	0.000191003	0.996848
MTMR9	2.46132e-07	3.21718e-05		DYX1C1-CCPG1	0.932691	0.0300888	0.533623
PRPF39	2.46132e-07	3.21718e-05		RNF114	0.982487	0.0724134	0.133783
SMG1	2.94213e-09	3.21718e-05		CAPZA1	0.879981	-0.00464618	0.923439
TOPBP1	2.94213e-09	3.21718e-05		DAZAP1	0.902165	0.0649576	0.178719
YTHDF2	2.63364e-10	3.21718e-05		DNTTIP2	0.849765	0.00159813	0.973631
NIPBL	2.63364e-10	3.37622e-07		PPP4R2	0.992238	0.113306	0.0188003
WDR70	2.46132e-07	3.21718e-05		RARS2	0.690733	-0.0214969	0.65654
SRP68	2.63364e-10	3.21718e-05		KIAA0368	0.984575	0.115309	0.0167932
DDX31	2.63364e-10	3.21718e-05		EIF3CL	0.882625	-0.00319242	0.947352
USP45	2.0616e-11	3.21718e-05		LEMD3	0.676231	0.0195865	0.685352
THUMPD1	2.87629e-08	3.37622e-07		LSM14A	0.504532	-0.0344267	0.4763
PPP1R7	2.46132e-07	3.21718e-05		RBM39	0.583007	-0.0479706	0.320859
FARSA	2.46132e-07	3.21718e-05		SREK1	0.920142	0.0201788	0.676368
RANBP2	2.0616e-11	3.21718e-05		SSB	0.873595	0.0149898	0.756506
PEF1	2.87629e-08	3.37622e-07		SF1	0.141804	-0.0820974	0.0890659
PRKAA1	2.87629e-08	3.21718e-05		SMEK2	0.779526	0.0190442	0.693617
SMNDC1	2.63364e-10	3.21718e-05		MAPK1IP1L	0.153737	-0.0991258	0.0399528
SURF4	2.46132e-07	3.21718e-05		TAF1D	0.150785	-0.111657	0.020607
ADSS	2.46132e-07	3.21718e-05		PRPF39	0.981516	0.0740693	0.125103
SMC3	2.87629e-08	3.21718e-05		TMF1	0.76702	0.0177616	0.713308
SFSWAP	2.87629e-08	3.21718e-05		ZNF384	0.820047	0.0312721	0.517649
HNRNPU	2.87629e-08	3.21718e-05		CEP95	0.15504	-0.101764	0.034933
FAF2	2.0616e-11	3.21718e-05		OLA1	0.841953	0.0419107	0.385831
SHOC2	2.87629e-08	3.21718e-05		RSPRY1	0.422812	-0.0301342	0.533006
PUS1	2.46132e-07	3.21718e-05		CLPTM1L	0.563342	-0.0448854	0.352993
EIF3I	2.46132e-07	3.21718e-05		SH3BP5-AS1	0.370012	-0.0513825	0.287615
ATG5	2.46132e-07	3.37622e-07		STAM	0.943835	0.0499052	0.301713
UIMC1	1.40957e-12	3.21718e-05		SRSF11	0.775792	-0.0160813	0.739396
BSDC1	2.87629e-08	3.37622e-07		ZNF207	0.289941	-0.065519	0.174987
MRPL9	2.63364e-10	3.37622e-07		SCAMP1	0.992354	0.110374	0.0221154
YARS	2.87629e-08	3.21718e-05		GOLT1B	0.997082	0.0930174	0.0539527
ANKLE2	2.46132e-07	3.21718e-05		OTUD5	0.437276	-0.027217	0.573397
PDIA3	2.0616e-11	3.21718e-05		RPN1	0.592157	-0.0176619	0.714848
AHCTF1	2.46132e-07	3.21718e-05		SLU7	0.985377	0.0665196	0.168482
VPS37A	2.94213e-09	3.21718e-05		SRP54	0.935205	-0.00527858	0.913056
PSMC6	1.40957e-12	3.37622e-07		XAB2	0.53512	-0.0415195	0.390285
ZXDB	2.87629e-08	3.37622e-07		IP6K1	0.571352	0.0195462	0.685965
NUP54	2.94213e-09	3.21718e-05		TBC1D15	0.915508	0.056193	0.244814
CASC4	2.46132e-07	3.37622e-07		BRIX1	0.785746	-0.0115496	0.811178
PHC2	2.87629e-08	3.21718e-05		EIF3I	0.282478	-0.0629027	0.192881
ARL8B	2.94213e-09	3.21718e-05		CSNK1A1	0.895936	0.0357636	0.459336
ATR	2.63364e-10	3.37622e-07		HNRNPK	0.0435571	-0.139699	0.00372606
TMEM248	2.63364e-10	3.37622e-07		TMED10	0.844399	0.0211994	0.660994
SLC20A1	2.87629e-08	3.21718e-05		TIAL1	0.988779	0.107106	0.0263979
SEC16A	2.0616e-11	3.21718e-05		ARL8B	0.993464	0.0863682	0.0736079
MAPK1IP1L	2.94213e-09	3.21718e-05		TM9SF3	0.46239	-0.0460046	0.341109
UHRF2	2.46132e-07	3.21718e-05		YARS	0.664604	-0.0230848	0.632969
U2SURP	2.94213e-09	3.21718e-05		AP2A2	0.897904	0.0506009	0.295019
ATP6V1B2	2.87629e-08	3.21718e-05		DHX29	0.978202	0.0816561	0.0908019
NOP56	2.87629e-08	3.21718e-05		TRMT11	0.123024	-0.1331	0.00573627
WIZ	2.46132e-07	3.21718e-05		U2SURP	0.988475	0.0858183	0.0754659
KDM4C	2.87629e-08	3.37622e-07		FAM120B	0.948296	0.0524925	0.277319
PSMB2	2.87629e-08	3.21718e-05		TAF9	0.542586	-0.055431	0.25128
SETD5	2.87629e-08	3.21718e-05		DCTN6	0.613005	-0.0644808	0.181934
RPL4P5	2.87629e-08	3.21718e-05		PAXBP1	0.939359	0.0511113	0.29017
HIRA	2.87629e-08	3.37622e-07		UBR5	0.808519	0.0249314	0.606021
ARPC4	2.46132e-07	3.21718e-05		MPHOSPH10	0.908889	0.0180855	0.708317
BLOC1S6	2.0616e-11	3.21718e-05		SPPL3	0.388495	-0.0598938	0.215074
PSPC1	2.94213e-09	3.37622e-07		PDCD6IP	0.894084	0.0480218	0.320343
RPF2	2.46132e-07	3.21718e-05		YWHAZ	0.362641	-0.0626348	0.194786
EIF3CL	2.87629e-08	3.21718e-05		CBFB	0.937934	0.0251862	0.602343
TIAL1	2.87629e-08	3.21718e-05		EIF2B4	0.72463	0.00748006	0.877039
INPP5F	2.46132e-07	3.21718e-05		HIATL1	0.817984	0.00980877	0.839218
ILF2	1.40957e-12	3.21718e-05		ACSL4	0.681283	-0.0201503	0.6768
DHX29	2.46132e-07	3.21718e-05		PHC2	0.126405	-0.121483	0.0117374
MEAF6	2.87629e-08	3.37622e-07		AFF4	0.26066	-0.0431923	0.371463
PSMA3	2.46132e-07	3.21718e-05		ARFGAP3	0.799857	-0.0187686	0.697831
GNL2	2.94213e-09	3.21718e-05		GTF2B	0.397835	-0.0407852	0.398726
RP11-498C9.3	2.46132e-07	3.21718e-05		RAB14	0.96695	0.0715693	0.138384
SEC31A	2.94213e-09	3.21718e-05		NAT10	0.449033	-0.0517253	0.284408
NSMCE4A	2.87629e-08	3.21718e-05		ATP6V0A1	0.580865	-0.0239312	0.620555
EHMT1	2.46132e-07	3.21718e-05		ATG12	0.998659	0.104935	0.0296217
COPS2	2.94213e-09	3.21718e-05		FARSB	0.751406	-0.0206157	0.669769
CDS2	2.46132e-07	3.21718e-05		PDIA3	0.179337	-0.102371	0.0338585
DHRS7	2.94213e-09	3.21718e-05		ZDHHC17	0.949447	0.0726039	0.132762
NONO	2.87629e-08	3.21718e-05		EXOSC8	0.854111	0.0412207	0.393707
MED15	2.94213e-09	3.21718e-05		SAFB	0.738576	0.00617315	0.898394
TSC22D2	2.87629e-08	3.37622e-07		RNPS1	0.72698	0.0196365	0.684592
BUB3	2.46132e-07	3.37622e-07		SMU1	0.82875	0.00912732	0.850251
SELT	2.94213e-09	3.37622e-07		CLTC	0.789384	0.0371908	0.441605
PPHLN1	4.35887e-15	3.21718e-05		TBK1	0.895226	0.0556749	0.249198
RP11-345J4.8	2.87629e-08	3.21718e-05		VPS54	0.713002	-0.0139372	0.773119
TRMT5	2.94213e-09	3.21718e-05		H3F3AP4	0.49578	-0.0570556	0.237638
WDR45B	2.87629e-08	3.21718e-05		TRIM27	0.532005	-0.0275904	0.568148
MAP1S	2.87629e-08	3.21718e-05		PA2G4	0.181602	-0.101268	0.0358336
MKI67IP	2.63364e-10	3.21718e-05		DDX24	0.0804408	-0.142686	0.00304693
ZUFSP	2.87629e-08	3.21718e-05		NUP54	0.711934	-0.0294173	0.542798
TMEM43	2.94213e-09	3.37622e-07		MORC2	0.846263	0.0444856	0.357301
SH3BP5-AS1	2.46132e-07	3.21718e-05		CYLD	0.947292	0.0545545	0.258862
MAP3K2	2.87629e-08	3.21718e-05		SMEK1	0.944277	0.05278	0.274693
SGPP1	2.87629e-08	3.37622e-07		CDC73	0.591244	-0.0133815	0.781934
NUPL1	2.63364e-10	3.21718e-05		WDR45B	0.33283	-0.0860031	0.0748372
MAPK1	2.87629e-08	3.21718e-05		YTHDF1	0.287265	-0.0584242	0.226558
RP11-29H23.5	2.46132e-07	3.21718e-05		SFSWAP	0.201022	-0.0977262	0.0428546
YY1AP1	2.94213e-09	3.21718e-05		TFE3	0.725153	0.0130179	0.787715
GON4L	2.46132e-07	3.21718e-05		TCEA1	0.994553	0.114821	0.0172644
WDR33	2.63364e-10	3.21718e-05
KIDINS220	2.87629e-08	3.21718e-05
RSL24D1	1.40957e-12	3.37622e-07
FOXJ3	2.94213e-09	3.37622e-07
DYX1C1-CCPG1	2.94213e-09	3.21718e-05
SLC33A1	2.94213e-09	3.21718e-05
GMPS	2.46132e-07	3.21718e-05
NR2C2AP	2.94213e-09	3.21718e-05
PPME1	2.63364e-10	3.21718e-05
RP11-746M1.1	2.46132e-07	3.21718e-05
RLIM	2.0616e-11	3.21718e-05
CCT3	2.87629e-08	3.21718e-05
SREK1	2.46132e-07	3.21718e-05
SMCHD1	2.63364e-10	3.21718e-05
DCTN6	2.87629e-08	3.21718e-05
TRMT11	2.46132e-07	3.21718e-05
TCF12	8.40356e-14	3.21718e-05
SNRPB2	2.87629e-08	3.37622e-07
NOL10	2.63364e-10	3.21718e-05
RSRC1	2.46132e-07	3.21718e-05
EIF2S1	2.0616e-11	3.37622e-07
PRCC	2.46132e-07	3.37622e-07
HMGB1P5	2.63364e-10	3.21718e-05
ATP7A	2.0616e-11	3.37622e-07
SSR1	2.63364e-10	3.21718e-05
UBE2E2	2.87629e-08	3.21718e-05
RIOK1	2.0616e-11	3.21718e-05
HMGB1	2.46132e-07	3.21718e-05
TAF9	2.46132e-07	3.21718e-05
USPL1	2.0616e-11	3.21718e-05
UVRAG	2.94213e-09	3.21718e-05
MED23	2.46132e-07	3.21718e-05
CDC123	2.46132e-07	3.21718e-05
NMD3	2.0616e-11	3.21718e-05
PDS5B	2.94213e-09	3.37622e-07
NAA20	2.94213e-09	3.21718e-05
SMU1	2.63364e-10	3.21718e-05
SMN1	0	0
UBE2D3	2.87629e-08	3.21718e-05
RORA	2.94213e-09	3.21718e-05
MED6	2.94213e-09	3.37622e-07
ANKRD12	2.46132e-07	3.21718e-05
HSPA14	2.46132e-07	3.21718e-05
AP2A2	2.46132e-07	3.37622e-07
FCHO2	2.94213e-09	3.21718e-05
EXOSC8	2.0616e-11	3.21718e-05
RAB8B	2.94213e-09	3.21718e-05
FAM133B	2.46132e-07	3.21718e-05
USP3-AS1	2.87629e-08	3.21718e-05
VAPA	8.40356e-14	3.37622e-07
PUM2	2.46132e-07	3.21718e-05
BTF3	2.46132e-07	3.21718e-05
ANKRA2	2.46132e-07	3.37622e-07
MYNN	2.87629e-08	3.21718e-05
STAM	2.87629e-08	3.21718e-05
RP11-379K17.12	2.46132e-07	3.37622e-07
NUFIP2	2.94213e-09	3.21718e-05
PDCD6IP	2.46132e-07	3.21718e-05
ATAD2B	2.63364e-10	3.21718e-05
COL4A3BP	2.46132e-07	3.21718e-05
POLK	1.40957e-12	3.37622e-07
CTC-366B18.2	2.46132e-07	3.37622e-07
SF3B14	2.46132e-07	3.21718e-05
RP11-360L9.8	2.46132e-07	3.37622e-07
RAB11A	4.35887e-15	3.21718e-05
TMED10	2.46132e-07	3.21718e-05
PSMG2	2.94213e-09	3.37622e-07
TMEM135	2.94213e-09	3.21718e-05
SCAMP1	2.46132e-07	3.37622e-07
TXNDC12	2.94213e-09	3.21718e-05
PITPNB	2.87629e-08	3.37622e-07
BTF3L4	8.40356e-14	3.37622e-07
EPT1	2.87629e-08	3.37622e-07
SP1	2.87629e-08	3.21718e-05
NF1	2.94213e-09	3.21718e-05
PAPD4	2.94213e-09	3.37622e-07
ZNF655	2.87629e-08	3.21718e-05
SNW1	2.94213e-09	3.21718e-05
EIF2B4	2.87629e-08	3.21718e-05
ZNF512	2.46132e-07	3.37622e-07
RAB18	2.63364e-10	3.37622e-07
MORF4L2	8.40356e-14	3.37622e-07
ZNF207	1.40957e-12	3.21718e-05
PSMD11	2.63364e-10	3.21718e-05
STAM2	2.94213e-09	3.21718e-05
RP11-673C5.1	2.46132e-07	3.21718e-05
PES1	2.46132e-07	3.21718e-05
LSM14A	2.87629e-08	3.21718e-05
TAF1D	2.87629e-08	3.21718e-05
MORC2	2.94213e-09	3.37622e-07
RP3-430N8.10	2.46132e-07	3.21718e-05
MTPAP	2.46132e-07	3.21718e-05
RNF185	2.46132e-07	3.37622e-07
YPEL5	2.46132e-07	3.21718e-05
C18orf8	2.0616e-11	3.21718e-05
CYLD	2.94213e-09	3.21718e-05
GALC	2.46132e-07	3.21718e-05
TCEA1	2.94213e-09	3.21718e-05
CPNE1	2.87629e-08	3.37622e-07
RBM39	2.63364e-10	3.37622e-07
ACSL4	2.94213e-09	3.21718e-05
PA2G4	2.0616e-11	3.21718e-05
SACM1L	2.46132e-07	3.37622e-07
LARP1B	2.46132e-07	3.37622e-07
AAR2	2.46132e-07	3.21718e-05
AC002398.11	2.46132e-07	3.37622e-07
PTGES3	2.87629e-08	3.21718e-05
IMPAD1	2.46132e-07	3.21718e-05
ARMC10	2.94213e-09	3.21718e-05
VAMP4	2.46132e-07	3.21718e-05
SMEK1	2.46132e-07	3.21718e-05
RP11-423P10.2	1.40957e-12	3.37622e-07
TRIM27	2.87629e-08	3.21718e-05
GGNBP2	2.46132e-07	3.21718e-05
RP1-241P17.4	2.46132e-07	3.21718e-05
PUS7	2.87629e-08	3.21718e-05
UBR7	2.87629e-08	3.21718e-05
SNX9	2.94213e-09	3.21718e-05
RNF138	2.94213e-09	3.37622e-07
DDX52	2.87629e-08	3.21718e-05
DDX24	2.87629e-08	3.21718e-05
TMEM181	2.87629e-08	3.21718e-05
RSPRY1	2.63364e-10	3.21718e-05
RIOK2	2.94213e-09	3.37622e-07
DICER1	2.87629e-08	3.37622e-07
SSB	2.63364e-10	3.21718e-05
THAP5	2.63364e-10	3.37622e-07
NKRF	2.46132e-07	3.21718e-05
NPAT	2.46132e-07	3.21718e-05
DDX10	2.94213e-09	3.21718e-05
PIBF1	2.63364e-10	3.37622e-07
ARMC1	2.87629e-08	3.21718e-05
THADA	2.63364e-10	3.21718e-05
MON2	2.63364e-10	3.21718e-05
IP6K1	2.46132e-07	3.21718e-05
ATG2B	2.94213e-09	3.21718e-05
PAPOLA	2.46132e-07	3.21718e-05
ABL2	2.46132e-07	3.21718e-05
JOSD1	2.46132e-07	3.21718e-05
PRR3	2.87629e-08	3.37622e-07
FAR1	2.46132e-07	3.21718e-05
SRSF11	2.87629e-08	3.21718e-05
LSG1	2.87629e-08	3.21718e-05
SFT2D1	2.94213e-09	3.21718e-05
TBK1	2.87629e-08	3.21718e-05
SP3	2.87629e-08	3.21718e-05
ACAP2	2.0616e-11	3.21718e-05
OLA1	2.87629e-08	3.21718e-05
YY1	2.94213e-09	3.37622e-07
C11orf58	2.87629e-08	3.21718e-05
LEMD3	2.0616e-11	3.21718e-05
H3F3AP4	2.94213e-09	3.37622e-07
NAA38	2.46132e-07	3.21718e-05
SLC25A17	2.87629e-08	3.37622e-07
TP53RK	2.46132e-07	3.21718e-05
ING3	2.46132e-07	3.21718e-05
CAND1	2.87629e-08	3.21718e-05
CBFB	2.63364e-10	3.21718e-05
WHAMM	2.46132e-07	3.21718e-05
SMC5	2.63364e-10	3.21718e-05
SENP5	2.87629e-08	3.37622e-07
FAM120B	2.63364e-10	3.21718e-05
PSMB1	2.0616e-11	3.21718e-05
XRCC6	2.63364e-10	3.21718e-05
UBE2W	2.0616e-11	3.21718e-05
NFE2L2	2.0616e-11	3.21718e-05
SMAD4	2.94213e-09	3.37622e-07
DDX27	2.87629e-08	3.21718e-05
EDC4	2.87629e-08	3.21718e-05
POT1	2.63364e-10	3.21718e-05
CCT2	1.96162e-16	3.37622e-07
RNF114	2.46132e-07	3.21718e-05
TCF20	2.46132e-07	3.21718e-05
PAFAH1B2	2.46132e-07	3.21718e-05
C1orf27	2.0616e-11	3.21718e-05
ATG12	2.87629e-08	3.37622e-07
PRMT3	2.94213e-09	3.37622e-07
CNOT2	1.40957e-12	3.21718e-05
SMEK2	2.94213e-09	3.21718e-05
STAT5B	2.46132e-07	3.21718e-05
ARFGAP3	2.0616e-11	3.21718e-05
CWC22	2.87629e-08	3.21718e-05
ZFC3H1	2.46132e-07	3.21718e-05
DNAJC3	2.46132e-07	3.21718e-05
ATP6V0A1	2.46132e-07	3.21718e-05
RAB21	2.46132e-07	3.21718e-05
TBC1D15	2.94213e-09	3.37622e-07
DENND6A	2.94213e-09	3.37622e-07
